# Supplementary material for: Worldwide Selection Footprints for Drought and Heat in Bread Wheat (Triticum aestivum L.)
Source: Plants (Basel). 2022 Sep 1;11(17):2289. doi: 10.3390/plants11172289 (PMC9460392; doi:10.3390/plants11172289)
Supplement: Supplementary file 1 [file plants-11-02289-s001.zip]

Archive with 1 entries (1 files):
- plants-1871600-supplementary.pdf
